# Supplementary material for: Fungal Elevational Rapoport pattern from a High Mountain in Japan
Source: Sci Rep. 2019 Apr 25;9:6570. doi: 10.1038/s41598-019-43025-9 (PMC6484014; doi:10.1038/s41598-019-43025-9)
Supplement: Supplementary file 2 — Supplementary spreadsheets [file 41598_2019_43025_MOESM2_ESM.csv]

Supplementary Table 4. Measured soil properties of samples collected along the ~2,200 meters elevational range on Mt. Norikura.
Sample name	Elevation (m)	Elevational isocline	Total N (%)	Total C (%)	pH	P2O5 (mg/L)	NH4-N (mg/L)	NO3-N (mg/L)	K (mg/L)	Soil texture	MAT
N1	2934	2940	0.07	1.07	6.05	0.45	5.9	7.68	0	18.24	-3.1
N2	2934	2940	0.04	0.44	5.63	0	6.83	6.78	0	16.51	-3.1
N3	2946	2940	0.01	0.15	5.89	0	6.52	4.97	0.52	17.15	-3.18
N4	2941	2940	0.02	0.16	5.81	0	3.26	2.03	0	16.83	-3.15
N5	2942	2940	0.03	0.2	5.55	0	5.35	4.75	0	24.12	-3.15
N6	2739	2740	0.07	1.41	5.52	0.45	7.92	7.46	0	22.03	-1.93
N7	2740	2740	0.05	0.58	5.58	0.45	3.72	3.39	0	27.21	-1.94
N8	2738	2740	0.06	0.72	5.5	0	5.12	3.39	0	25.24	-1.93
N9	2736	2740	0.09	1.61	5.53	0	4.42	6.1	0	22.28	-1.92
N10	2731	2740	0.13	2.27	5.82	0.22	7.45	12.88	0.99	24.91	-1.89
N11	2522	2520	1.71	27.15	4.91	8.07	52.77	36.61	0	61.96	-0.63
N12	2518	2520	0.31	5.28	5.56	0	14.9	21.02	0	33.22	-0.61
N13	2520	2520	0.85	14.57	5.6	0.45	18.16	99.44	0	43.87	-0.62
N14	2521	2520	0.93	16.66	5.23	0.67	33.52	5.65	0	52.32	-0.63
N15	2522	2520	0.16	3.33	5.58	0	12.11	11.53	0.9	34.79	-0.63
N16	2360	2360	0.91	16.99	5.11	1.87	19.79	27.12	1.5	57.59	0.34
N17	2351	2360	1.42	23.94	4.43	7.1	38.41	20.34	1.35	52.19	0.39
N18	2337	2360	1.02	19.66	4.54	6.72	4.66	4.52	1.3	61.09	0.48
N19	2350	2360	1.8	36.9	4.44	8.74	14.67	18.31	3.06	54.76	0.4
N20	2378	2360	2.11	33.38	4.62	10.76	42.6	34.58	0	52	0.23
N21	2027	2050	1.6	43.27	4.66	6.72	10.86	2.26	0	46.02	2.34
N22	2090	2050	1.7	42.78	4.2	52.07	47.49	0	0	38.33	1.96
N23	2051	2050	1.67	43.85	4.07	29.21	46.17	5.65	1.6	49.33	2.19
N24	2057	2050	1.51	44.02	4.84	20.54	42.68	9.94	3.08	42.48	2.16
N25	2070	2050	1.4	41.76	4.57	34.51	61.92	17.4	0	54.62	2.08
N26	1677	1700	1.38	31.25	4.7	10.08	13.27	10.17	2.43	62.62	4.44
N27	1691	1700	1.67	30.57	4.86	2.69	34.3	71.19	2.25	65.07	4.35
N28	1696	1700	1.61	32.12	4.4	17.48	44	16.27	2.61	51.81	4.32
N29	1700	1700	1.02	21.43	5.11	2.69	24.44	16.27	0	58.74	4.3
N30	1707	1700	1.53	30.97	4.84	12.77	30.03	10.17	0	44.23	4.26
N31	1492	1490	0.87	14.36	5	0.22	6.52	10.17	0	49.35	5.55
N32	1487	1490	0.85	15.51	5.22	0	16.06	4.07	0	45.52	5.58
N33	1492	1490	0.96	16.51	4.96	0.37	24.06	6.78	1.25	49.41	5.55
N34	1500	1490	0.8	14.11	5.15	0.22	21.34	4.07	0	33.45	5.5
N35	1489	1490	0.91	16.39	4.76	0.22	20.56	4.75	0.78	67.15	5.57
N36	1319	1320	0.69	12.88	5.35	0	11.87	3.39	1.05	25.71	6.59
N37	1321	1320	0.6	12.9	5.42	0.75	14.9	6.1	0.93	44.93	6.57
N38	1321	1320	0.58	11.07	5.59	0.37	15.52	4.52	1.3	32.63	6.57
N39	1320	1320	0.55	10.09	5.8	0.22	9.54	2.71	0	23.27	6.58
N40	1318	1320	0.82	14.95	5.41	0.22	14.2	17.63	0.84	36.45	6.59
N41	1100	1100	0.78	11.15	5.79	1.87	14.36	77.97	1.3	21.96	7.9
N42	1105	1100	1.44	21.28	6.07	6.72	18.62	99.67	1.6	27.62	7.87
N43	1095	1100	2.04	34.05	6.21	31.75	31.43	67.12	2.52	70.86	7.93
N44	1103	1100	0.62	8.74	6.41	0.45	6.29	49.72	0.99	31.12	7.88
N45	1105	1100	0.99	14.94	6.4	2.24	8.92	57.63	1.6	22.98	7.87
N46	917	950	0.84	10.98	6.31	0.45	4.66	57.63	1.02	48.09	9
N47	960	950	1.46	22.11	6.3	8.22	13.19	130.18	1.45	65.01	8.74
N48	991	950	0.8	10.1	6	0.45	3.72	53.11	0.81	37.39	8.55
N49	990	950	0.75	8.72	5.37	0.22	5.59	56.27	0.99	31.3	8.56
N50	984	950	1.17	15.32	5.88	0.9	7.45	76.84	1.23	55.89	8.6
N51	744	740	0.4	3.89	6.01	0	3.26	36.61	0.87	25.81	10.04
N52	745	740	0.9	10.85	6.09	0.45	4.42	77.97	0.96	34.1	10.03
N53	744	740	0.96	12.56	6.4	0.9	5.35	57.63	1.08	34.23	10.04
N54	741	740	0.68	6.89	5.26	0.22	4.19	35.93	0.99	22.94	10.05
N55	750	740	0.74	7.45	5.3	0.45	2.56	29.83	0.96	35.83	10
* Soil texture were shown as the percentage of silt and clay content.
* Mean annual temperature (MAT) was calculated by using a mean lapse rate of 0.6 ?C /100 masl.
